# Supplementary material for: Mycobacterial tlyA gene product is localized to the cell-wall without signal sequence
Source: Front Cell Infect Microbiol. 2015 Aug 21;5:60. doi: 10.3389/fcimb.2015.00060 (PMC4543871; doi:10.3389/fcimb.2015.00060)
Supplement: Supplementary file 1 [file Table1.XLS]

## Sheet: MsmegWC_control
Supplementary Table 1: Number of protens observed by LC/MS-MS of M.smegmatis mc2 155 strain in the MW range ~ 21-41 KD
						Ortho-proteogenomic studies	Cell wall proteome analysis	The proteomic response of Mycobacterium smegmatis to anti-tuberculosis drugs
GENE NAME	ACCESSION	ENTRY NAME	PROTEIN	No. PEPTIDE	MW	Gallien et al, 2009, Genome Res 19:, 128-135	He, Z. & De Buck, 2010, BMC Microbiol 10, 121	Wang, R. & Marcotte, 2008, J Proteome Res 7, 855-865
MSMEG_0371	A0QPE6	A0QPE6_MYCS2	MaoC like domain protein Mycobacterium smegmatis (strain ATCC 700084 / mc(2)155)	2	30	Found	Not Found	Found
MSMEG_0388	A0QPG3	A0QPG3_MYCS2	Macrocin-O-methyltransferase Mycobacterium smegmatis (strain ATCC 700084 / mc(2)155)	2	26	Found	Not Found	Not Found
MSMEG_0702	A0QQC1	A0QQC1_MYCS2	Luciferase-like monooxygenase superfamily Mycobacterium smegmatis (strain ATCC 700084 / mc(2)155	3	33	Found	Not Found	Not Found
MSMEG_0880	A0QQU5	CH601_MYCS2	60 kDa chaperonin 1 Mycobacterium smegmatis (strain ATCC 700084 / mc(2)155)	4	56	Found	Found	Found
MSMEG_0913	A0QQX8	A0QQX8_MYCS2	Methoxy mycolic acid synthase 1 Mycobacterium smegmatis (strain ATCC 700084 / mc(2)155)	3	33	Found	Found	Found
MSMEG_0919	Q3I5Q7	Q3I5Q7_MYCS2	HBHA-like protein Mycobacterium smegmatis (strain ATCC 700084 / mc(2)155)	9	24	Found	Not Found	Not Found
MSMEG_0970	A0QR34	A0QR34_MYCS2	Phosphoglycerate mutase Mycobacterium smegmatis (strain ATCC 700084 / mc(2)155)	3	22	Not Found	Not Found	Not Found
MSMEG_1048	A0QRA7	A0QRA7_MYCS2	Enoyl-CoA hydratase EchA17 Mycobacterium smegmatis (strain ATCC 700084 / mc(2)155)	2	24	Found	Not Found	Found
MSMEG_1108	A0QRG4	|A0QRG4_MYCS2	Hydrolase, alpha/beta fold family protein Mycobacterium smegmatis (strain ATCC 700084 / mc(2)155)	3	32	Found	Not Found	Not Found
MSMEG_1271	A0QRX3	A0QRX3_MYCS2	REVERSED Uncharacterized protein Mycobacterium smegmatis (strain ATCC 700084 / mc(2)155)	1	13	Not Found	Not Found	Not Found
MSMEG_1276	A0QRX8	Y1276_MYCS2	Uncharacterized protein Mycobacterium smegmatis (strain ATCC 700084 / mc(2)155	1	10	Found	Not Found	Not Found
MSMEG_1401	A0QS98	EFTU_MYCS2	Elongation factor Tu Mycobacterium smegmatis (strain ATCC 700084 / mc(2)155)	5	43	Found	Found	Not Found
MSMEG_1436	A0QSD1	RL3_MYCS2	50S ribosomal protein L3 Mycobacterium smegmatis (strain ATCC 700084 / mc(2)155)	6	22	Found	Found	Not Found
MSMEG_1439	A0QSD4	RL2_MYCS2	50S ribosomal protein L2 Mycobacterium smegmatis (strain ATCC 700084 / mc(2)155)	8	30	Found	Found	Not Found
MSMEG_1442	A0QSD7	RS3_MYCS2	30S ribosomal protein S3 Mycobacterium smegmatis (strain ATCC 700084 / mc(2)155)	4	30	Found	Found	Found
MSMEG_1807	A0QTE1	A0QTE1_MYCS2	Acetyl-/propionyl-coenzyme A carboxylase alpha chain Mycobacterium smegmatis (strain ATCC 700084 / mc(2)155)	1	63	Found	Not Found	Not Found
MSMEG_2077	A0QU50	A0QU50_MYCS2	REVERSED Acyl-CoA dehydrogenase, C-domain protein Mycobacterium smegmatis (strain ATCC 700084 / mc(2)155)	2	41	Not Found	Not Found	Found
MSMEG_2078	A0QU51	A85B_MYCS2	Diacylglycerol acyltransferase/mycolyltransferase Ag85B Mycobacterium smegmatis	8	35	Found	Not Found	Not Found
MSMEG_2231	A0QUJ5	A0QUJ5_MYCS2	AMP-binding enzyme Mycobacterium smegmatis (strain ATCC 700084 / mc(2)155	2	58	Not Found	Not Found	Not Found
MSMEG_2259	A0QUM3	|A0QUM3_MYCS2	REVERSED Carbon starvation protein A Mycobacterium smegmatis (strain ATCC 700084 / mc(2)155)	1	81	Not Found	Found	Not Found
MSMEG_2262	A0QUM6	A0QUM6_MYCS2	Hydrogenase-2, small subunit Mycobacterium smegmatis (strain ATCC 700084 / mc(2)155)	2	35	Not Found	Not Found	Not Found
MSMEG_2352	A0QUV7	A0QUV7_MYCS2	Electron transfer flavoprotein, alpha subunit Mycobacterium smegmatis (strain ATCC 700084 / mc(2)155)	2	31	Found	Not Found	Not Found
MSMEG_2378	A0QUY2	A0QUY2_MYCS2	D-3-phosphoglycerate dehydrogenase Mycobacterium smegmatis (strain ATCC 700084 / mc(2)155)	3	54	Found	Found	Not Found
MSMEG_2389	Q9ZHC5	DBH_MYCS2	DNA-binding protein HU homolog Mycobacterium smegmatis (strain ATCC 700084 / mc(2)155)	6	21	Found	Not Found	Not Found
MSMEG_2399	A0QV01	UNG_MYCS2	Uracil-DNA glycosylase Mycobacterium smegmatis (strain ATCC 700084 / mc(2)155)	1	24	Not Found	Not Found	Not Found
MSMEG_2416	A0QV18	A0QV18_MYCS2	Uncharacterized protein Mycobacterium smegmatis (strain ATCC 700084 / mc(2)155)	1	26	Not Found	Found	Not Found
MSMEG_2449	A0QV51	A0QV51_MYCS2	Methylmalonate-semialdehyde dehydrogenase Mycobacterium smegmatis (strain ATCC 700084 / mc(2)155)	3	52	Found	Not Found	Found
MSMEG_2450	A0QV52	A0QV52_MYCS2	Adenosylmethionine--8-amino-7-oxononanoate transaminase Mycobacterium smegmatis (strain ATCC 700084 / mc(2)155)	4	49	Not Found	Not Found	Not Found
MSMEG_2450	A0QU52	A0QV52_MYCS2	Alcohol dehydrogenase Mycobacterium smegmatis (strain ATCC 700084 / mc(2)155)	6	49	Not Found
MSMEG_2519	A0QVB8	RS2_MYCS2	30S ribosomal protein S2 Mycobacterium smegmatis	4	30	Found	Found	Not Found
MSMEG_2520	A0QVB9	EFTS_MYCS2	Elongation factor Ts Mycobacterium smegmatis (strain ATCC 700084 / mc(2)155)	6	29	Found	Not Found	Not Found
MSMEG_2520	A0QVB9	EFTS_MYCS2	REVERSED Elongation factor Ts Mycobacterium smegmatis (strain ATCC 700084 / mc(2)155)	2	29	Found
MSMEG_2728	A0QVX4	A0QVX4_MYCS2	Amino acid ABC transporter, ATP-binding protein Mycobacterium smegmatis (strain ATCC 700084 / mc(2)155)	3	28	Not Found	Found	Not Found
MSMEG_3084	A0QWW2	G3P_MYCS2	Glyceraldehyde-3-phosphate dehydrogenase Mycobacterium smegmatis (strain ATCC 700084 / mc(2)155)	2	35	Found	Not Found	Not Found
MSMEG_3255	A0QXC8	A0QXC8_MYCS2	DoxX Mycobacterium smegmatis (strain ATCC 700084 / mc(2)155)	2	30	Found	Found	Not Found
MSMEG_3414	A0QXT0	A0QXT0_MYCS2	REVERSED Uncharacterized protein Mycobacterium smegmatis (strain ATCC 700084 / mc(2)155)	2	37	Not Found	Not Found	Not Found
MSMEG_3580	A0QY95	A0QY95_MYCS2	Antigen 85-C Mycobacterium smegmatis (strain ATCC 700084 / mc(2)155)	3	35	Found	Not Found	Found
MSMEG_3894	A0QZ46	PSA_MYCS2	Proteasome subunit alpha Mycobacterium smegmatis (strain ATCC 700084 / mc(2)155)	2	26	Found	Not Found	Not Found
MSMEG_3943	A0QZ94	A0QZ94_MYCS2	REVERSED Uncharacterized protein Mycobacterium smegmatis (strain ATCC 700084 / mc(2)155)	1	35	Found	Not Found	Not Found
MSMEG_3943	A0QZ94	A0QZ94_MYCS2	Uncharacterized protein Mycobacterium smegmatis (strain ATCC 700084 / mc(2)155)	2	35	Not Found
MSMEG_3945	A0QZ96	A0QZ96_MYCS2	Universal stress protein family protein Mycobacterium smegmatis (strain ATCC 700084 / mc(2)155)	3	29	Found	Not Found	Found
MSMEG_3954	A0QZA5	A0QZA5_MYCS2	REVERSED Trehalose 6-phosphate phosphorylase Mycobacterium smegmatis (strain ATCC 700084 / mc(2)155	1	101	Not Found	Not Found	Not Found
MSMEG_4340	A0R0C7	A0R0C7_MYCS2	REVERSED NAD/mycothiol-dependent formaldehyde dehydrogenase Mycobacterium smegmatis (strain ATCC 700084 / mc(2)155)	2	38	Not Found	Not Found	Not Found
MSMEG_4439	A0R0M6	A0R0M6_MYCS2	REVERSED Acetyltransferase Mycobacterium smegmatis (strain ATCC 700084 / mc(2)155)	1	22	Not Found	Not Found	Not Found
MSMEG_4912	A0R1X9	A0R1X9_MYCS2	Putative ATP-dependent DNA helicase Mycobacterium smegmatis (strain ATCC 700084 / mc(2)155)	1	72	Not Found	Not Found	Not Found
MSMEG_4936	A0R200	ATPB_MYCS2	ATP synthase subunit beta Mycobacterium smegmatis (strain ATCC 700084 / mc(2)155)	5	51	Found	Not Found	Not Found
MSMEG_4937	A0R201	ATPG_MYCS2	ATP synthase gamma chain Mycobacterium smegmatis (strain ATCC 700084 / mc(2)155)	2	33	Found	Found	Not Found
MSMEG_5100	A0R2G2	A0R2G2_MYCS2	Pyruvate ferredoxin/flavodoxin oxidoreductase Mycobacterium smegmatis (strain ATCC 700084 / mc(2)155)	2	125	Not Found	Not Found	Not Found
MSMEG_5124	A0R2I2	A0R2I2_MYCS2	REVERSED 2,4-dienoyl-coA reductase Mycobacterium smegmatis (strain ATCC 700084 / mc(2)155)	4	72	Not Found	Not Found	Not Found
MSMEG_5240	A0R2U8	A0R2U8_MYCS2	Fumarate hydratase class II Mycobacterium smegmatis (strain ATCC 700084 / mc(2)155)	2	49	Found	Not Found	Not Found
MSMEG_5246	A0R2V4	A0R2V4_MYCS2	Uncharacterized protein Mycobacterium smegmatis (strain ATCC 700084 / mc(2)155)	9	36	Found	Not Found	Not Found
MSMEG_5427	A0R3C8	A0R3C8_MYCS2	Ribose-phosphate pyrophosphokinase Mycobacterium smegmatis (strain ATCC 700084 / mc(2)155)	3	35	Found	Not Found	Not Found
MSMEG_5438	A0R3D9	A0R3D9_MYCS2	Ribosomal RNA small subunit methyltransferase A Mycobacterium smegmatis (strain ATCC 700084 / mc(2)155)	2	32	Found	Found	Found
MSMEG_5524	A0R3M3	A0R3M3_MYCS2	Succinyl-CoA ligase [ADP-forming] subunit alpha Mycobacterium smegmatis (strain ATCC 700084 / mc(2)155	2	30	Found	Not Found	Found
MSMEG_5672	A0R417	A0R417_MYCS2	Citrate synthase Mycobacterium smegmatis (strain ATCC 700084 / mc(2)155)	3	48	Found	Not Found	Not Found
MSMEG_5773	A0R4B3	A0R4B3_MYCS2	Acyl-acyl-carrier protein desaturase DesA1 Mycobacterium smegmatis (strain ATCC 700084 / mc(2)155)	2	38	Not Found	Found	Not Found
MSMEG_5789	A0R4C9	THTR_MYCS2	Putative thiosulfate sulfurtransferase Mycobacterium smegmatis (strain ATCC 700084 / mc(2)155)	2	30	Found	Not Found	Not Found
MSMEG_6189	A0R5H1	A0R5H1_MYCS2	Crp/Fnr familytranscriptional regulator Mycobacterium smegmatis (strain ATCC 700084 / mc(2)155)	5	24	Found	Found	Not Found
MSMEG_6242	A0R5M3	A0R5M3_MYCS2	Alcohol dehydrogenase, iron-containing Mycobacterium smegmatis (strain ATCC 700084 / mc(2)155)	4	46	Not Found	Not Found	Not Found
MSMEG_6398	A0R623	A0R623_MYCS2	Antigen 85-A Mycobacterium smegmatis (strain ATCC 700084 / mc(2)155)	6	35	Found	Found	Not Found
MSMEG_6487	A0R6B2	A0R6B2_MYCS2	REVERSED 2-hydroxy-3-carboxy-6-oxo-7-methylocta-2, 4-dienoate decarboxylase Mycobacterium smegmatis	1	37	Not Found	Not Found	Not Found
MSMEG_6742	A0R712	A0R712_MYCS2	Uncharacterized protein Mycobacterium smegmatis (strain ATCC 700084 / mc(2)155)	1	20	Not Found	Not Found	Not Found
						Not Found: 23	Not Found: 42
						Found: 39
			Total New identifications in our studey 16 (Not Found in all three studies)
