# Supplementary material for: Mycobacterial tlyA gene product is localized to the cell-wall without signal sequence
Source: Front Cell Infect Microbiol. 2015 Aug 21;5:60. doi: 10.3389/fcimb.2015.00060 (PMC4543871; doi:10.3389/fcimb.2015.00060)
Supplement: Supplementary file 2 [file Table2.XLS]

## Sheet: MsmegWC_TlyA expressing
Supplementary Table 2: Expression profile of MW range 20-50 KD whole cell lysate of M.smegmatis mc2 155 expressing the Mtb TlyA
							Ortho-proteogenomic studies	Cell wall proteome analysis	The proteomic response of M. smegmatis to anti-tuberculosis drugs
SN	GENE NAME	ACCESSION	ENTRY NAME	PROTEIN	NO OF PEPTIDE	MW	Gallien et al, 2009, Genome Res 19:, 128-135	He & De Buck, 2010, BMC Microbiol 10, 121	Wang, R. & Marcotte, 2008, J Proteome Res 7, 855-865
25	MSMEG_0090	A0QNL8	A0QNL8_MYCS2	Membrane protein-like protein Mycobacterium smegmatis (strain ATCC 700084 / mc(2)155)	2	75	Not Found	Not Found	Not Found
11	MSMEG_0263	A0QP40	A0QP40_MYCS2	Amidohydrolase 3 Mycobacterium smegmatis (strain ATCC 700084 / mc(2)155	2	45	Not Found	Not Found	Found
4	MSMEG_0682	A0QQA2	A0QQA2_MYCS2	Uncharacterized protein Mycobacterium smegmatis (strain ATCC 700084 / mc(2)155)	1	27	Not Found	Not Found	Not Found
24	MSMEG_1255	A0QRV8	A0QRV8_MYCS2	ATP-dependent DNA helicase, UvrD/REP family Mycobacterium smegmatis (strain ATCC 700084 / mc(2)155)	1	80	Not Found	Not Found	Not Found
17	MSMEG_1298	A0QS00	A0QS00_MYCS2	Guanine deaminase Mycobacterium smegmatis (strain ATCC 700084 / mc(2)155)	1	48	Not Found	Not Found	Found
23	MSMEG_1569	A0QSR1	A0QSR1_MYCS2	Uncharacterized protein Mycobacterium smegmatis (strain ATCC 700084 / mc(2)155)	1	7	Not Found	Not Found	Not Found
5	MSMEG_1604	A0QSU5	A0QSU5_MYCS2	FAD dependent oxidoreductase [Mycobacterium smegmatis str. MC2 155]	1	62	Not Found	Not Found	Not Found
20	MSMEG_2990	A0QWM0	A0QWM0_MYCS2	Fe-S protein, radical SAM family protein Mycobacterium smegmatis (strain ATCC 700084 / mc(2)155)	1	38	Not Found	Not Found	Not Found
12	MSMEG_3213	A0QX89	A0QX89_MYCS2	Uncharacterized protein Mycobacterium smegmatis (strain ATCC 700084 / mc(2)155)	1	60	Not Found	Not Found	Not Found
21	MSMEG_3410	A0QXS7	A0QXS7_MYCS2	Transcriptional regulator, TetR family protein Mycobacterium smegmatis (strain ATCC 700084 / mc(2)155)	1	21	Not Found	Not Found	Found
19	MSMEG_3527	A0QY42	A0QY42_MYCS2	Putative HTH-type transcriptional regulator Mycobacterium smegmatis (strain ATCC 700084 / mc(2)155)	1	26	Not Found	Not Found	Found
14	MSMEG_3658	A0QYH3	A0QYH3_MYCS2	Uncharacterized protein Mycobacterium smegmatis (strain ATCC 700084 / mc(2)155)	1	18	Not Found	Not Found	Found
16	MSMEG_3677	A0QYJ2	A0QYJ2_MYCS2	pknF: Serine/threonine protein kinase Mycobacterium smegmatis (strain ATCC 700084 / mc(2)155)	2	51	Not Found	Not Found	Not Found
15	MSMEG_4095	A0QZN9	A0QZN9_MYCS2	REVERSED Putative monooxygenase Mycobacterium smegmatis (strain ATCC 700084 / mc(2)155)	2	31	Not Found	Not Found	Not Found
3	MSMEG_4528	A0R0W2	A0R0W2_MYCS2	Phosphoadenosine phosphosulfate reductase Mycobacterium smegmatis (strain ATCC 700084 / mc(2)155)	1	25	Not Found	Not Found	Not Found
10	MSMEG_4761	A0R1I0	A0R1I0_MYCS2	REVERSED ABC transporter ATP-binding protein Mycobacterium smegmatis (strain ATCC 700084 / mc(2)155)	1	38	Not Found	Not Found	Not Found
28	MSMEG_4988	A0R251	A0R251_MYCS2	Integral membrane protein Mycobacterium smegmatis (strain ATCC 700084 / mc(2)155)	1	64	Not Found	Not Found	Not Found
13	MSMEG_5132	A0R2J0	A0R2J0_MYCS2	GTP-binding protein TypA/BipA Mycobacterium smegmatis (strain ATCC 700084 / mc(2)155)	1	68	Found	Not Found	Not Found
6	MSMEG_5156	A0R2L4	A0R2L4_MYCS2	Base excision DNA repair protein, HhH-GPD family protein Mycobacterium smegmatis (strain ATCC 700084 / mc(2)155)	1	20	Found	Not Found	Not Found
22	MSMEG_5549	A0R3P8	A0R3P8_MYCS2	Uncharacterized protein Mycobacterium smegmatis (strain ATCC 700084 / mc(2)155)	1	46	Not Found	Not Found	Not Found
7	MSMEG_5627	A0R3X3	A0R3X3_MYCS2	Rieske (2Fe-2S) region Mycobacterium smegmatis (strain ATCC 700084 / mc(2)155)	1	52	Not Found	Not Found	Found
9	MSMEG_6153	A0R5D5	A0R5D5_MYCS2	DNA polymerase III subunit delta Mycobacterium smegmatis (strain ATCC 700084 / mc(2)155)	1	41	Not Found	Found	Found
2	MSMEG_6187	A0R5G9	A0R5G9_MYCS2	DNA-(Apurinic or apyrimidinic site) lyase / endonuclease III Mycobacterium smegmatis (strain ATCC 700084 / mc(2)155)	1	28	Not Found	Not Found	Not Found
27	MSMEG_6270	A0R5Q1	A0R5Q1_MYCS2	Uncharacterized protein Mycobacterium smegmatis (strain ATCC 700084 / mc(2)155)	1	5	Not Found	Not Found	Not Found
18	MSMEG_6297	A0R5S7	A0R5S7_MYCS2	Aldehyde Dehydrogenase Mycobacterium smegmatis (strain ATCC 700084 / mc(2)155)	1	54	Not Found	Not Found	Not Found
8	MSMEG_6312	A0R5U2	A0R5U2_MYCS2	REVERSED Cytochrome P450 Mycobacterium smegmatis (strain ATCC 700084 / mc(2)155)	1	44	Not Found	Not Found	Not Found
26	MSMEG_6805	A0R774	A0R774_MYCS2	Beta-lactamase Mycobacterium smegmatis (strain ATCC 700084 / mc(2)155)	1	53	Not Found	Not Found	Found
1	RVBD_1694	|I6YB99	I6YB99_MYCTU	Hemolysin TlyA family protein Mycobacterium tuberculosis H37Rv	7	20
				Total of 17 proteins identified which are not identified in all three studies.
