# Supplementary material for: Mycobacterial tlyA gene product is localized to the cell-wall without signal sequence
Source: Front Cell Infect Microbiol. 2015 Aug 21;5:60. doi: 10.3389/fcimb.2015.00060 (PMC4543871; doi:10.3389/fcimb.2015.00060)
Supplement: Supplementary file 3 [file Table3.XLS]

## Sheet: Sup Table3_MsmegMembFraction
Supplementary Table 3: Protein profile of Membrane Fraction obtained at 100,000 x g of M. smegmatis mc2 155 expressing Mtb TlyA
							Ortho-proteogenomic studies	Cell wall proteome analysis	The proteomic response of Mycobacterium smegmatis to anti-tuberculosis drugs
SN	GENE NAME	ACCESSION	ENTRY NAME	PROTEIN	NO.OF PEPTIDE	MW	Gallien et al, 2009, Genome Res 19:, 128-135	He & De Buck, 2010, BMC Microbiol 10, 121	Wang, R. & Marcotte, 2008, J Proteome Res 7, 855-865
1	MSMEG_0114	A0QNP2	A0QNP2_MYCS2	Extracellular solute-binding protein, family protein 3 Mycobacterium smegmatis (strain ATCC 700084 / mc(2)155)	1	35	Found	Not Found	Not Found
2	MSMEG_0263	A0QP40	A0QP40_MYCS2	Amidohydrolase 3 Mycobacterium smegmatis (strain ATCC 700084 / mc(2)155)	2	45	Not Found	Found	Not Found
3	MSMEG_0529	A0QPV2	A0QPV2_MYCS2	REVERSED Probable serine/threonine-protein kinase PknK Mycobacterium smegmatis (strain ATCC 700084 / mc(2)155)	2	125	Not Found	Not Found	Not Found
4	MSMEG_0550	A0QPX3	A0QPX3_MYCS2	Aliphatic sulfonates family ABC transporter, periplasmic ligand-binding protein Mycobacterium smegmatis (strain ATCC 700084 / mc(2)155)	1	34	Found	Found	Not Found
5	MSMEG_0835	A0QQQ1	A0QQQ1_MYCS2	Superoxide dismutase [Cu-Zn] Mycobacterium smegmatis (strain ATCC 700084 / mc(2)155	6	23	Found	Not Found	Found
6	MSMEG_1424	A0QSB9	A0QSB9_MYCS2	FMN-dependent dehydrogenase Mycobacterium smegmatis (strain ATCC 700084 / mc(2)155)	2	42	Not Found	Found	Found
7	MSMEG_2223	A0QUI7	A0QUI7_MYCS2	Enoyl-CoA hydratase/isomerase family protein Mycobacterium smegmatis (strain ATCC 700084 / mc(2)155)	1	32	Not Found	Not Found	Not Found
8	MSMEG_2262	A0QUM6|	A0QUM6_MYCS2	Hydrogenase-2, small subunit Mycobacterium smegmatis (strain ATCC 700084 / mc(2)155)	1	35	Not Found	Not Found	Not Found
9	MSMEG_2374	A0QUX8	ILVC_MYCS2	Ketol-acid reductoisomerase Mycobacterium smegmatis (strain ATCC 700084 / mc(2)155)	1	36	Found	Not Found	Not Found
10	MSMEG_2695	A0QVU2	A0QVU2_MYCS2	35 kDa protein Mycobacterium smegmatis (strain ATCC 700084 / mc(2)155)	2	30	Found	Not Found	Found
11	MSMEG_3058	A0QWT6	A0QWT6_MYCS2	Lipoprotein Mycobacterium smegmatis (strain ATCC 700084 / mc(2)155	3	30	Found	Found	Not Found
12	MSMEG_3180	A0QX57	A0QX57_MYCS2	REVERSED Regulatory protein, MerR Mycobacterium smegmatis (strain ATCC 700084 / mc(2)155)	1	13	Not Found	Not Found	Not Found
13	MSMEG_3235	A0QXB0	A0QXB0_MYCS2	ABC-type amino acid transport system, secreted component Mycobacterium smegmatis (strain ATCC 700084 / mc(2)155)	2	30	Found	Not Found	Not Found
14	MSMEG_3611	A0QYC6	A0QYC6_MYCS2	Probable phosphoketolase Mycobacterium smegmatis (strain ATCC 700084 / mc(2)155)	1	87	Not Found	Not Found	Not Found
15	MSMEG_3677	A0QYJ2	A0QYJ2_MYCS2	Serine/threonine protein kinase Mycobacterium smegmatis (strain ATCC 700084 / mc(2)155)	3	51	Not Found	Not Found	Not Found
17	MSMEG_3840	A0QYZ3	A0QYZ3_MYCS2	REVERSED LysR-family protein transcriptional regulator Mycobacterium smegmatis (strain ATCC 700084 / mc(2)155	1	31	Not Found	Not Found	Not Found
18	MSMEG_4268	A0R057	A0R057_MYCS2	Cytochrome c oxidase subunit 2 Mycobacterium smegmatis (strain ATCC 700084 / mc(2)155)	2	38	Found	Not Found	Not Found
19	MSMEG_4283	A0R072	A0R072_MYCS2	2-oxoglutarate dehydrogenase, E2 component, dihydrolipoamide succinyltransferase Mycobacterium smegmatis (strain ATCC 700084 / mc(2)155	2	61	Found	Not Found	Found
20	MSMEG_4528	A0R0W2	A0R0W2_MYCS2	Phosphoadenosine phosphosulfate reductase Mycobacterium smegmatis (strain ATCC 700084 / mc(2)155)	1	25	Not Found	Not Found	Not Found
21	MSMEG_4533	A0R0W7	A0R0W7_MYCS2	Sulfate-binding lipoprotein SubI Mycobacterium smegmatis (strain ATCC 700084 / mc(2)155)	7	36	Found	Found	Not Found
22	MSMEG_4826	A0R1P4	A0R1P4_MYCS2	REVERSED Acyl-CoA dehydrogenase fadE1 Mycobacterium smegmatis (strain ATCC 700084 / mc(2)155)	2	48	Not Found	Not Found	Not Found
23	MSMEG_4936	A0R200	ATPB_MYCS2	ATP synthase subunit beta Mycobacterium smegmatis (strain ATCC 700084 / mc(2)155)	2	51	Found	Not Found	Not Found
24	MSMEG_4937	A0R201	ATPG_MYCS2	ATP synthase gamma chain Mycobacterium smegmatis (strain ATCC 700084 / mc(2)155)	3	33	Found	Not Found	Found
25	MSMEG_4938	A0R202	ATPA_MYCS2	ATP synthase subunit alpha Mycobacterium smegmatis (strain ATCC 700084 / mc(2)155)	2	58	Found	Not Found	Found
26	MSMEG_5830	A0R4H0	A0R4H0_MYCS2	29 kDa antigen CFP29 Mycobacterium smegmatis (strain ATCC 700084 / mc(2)155)	1	28	Found	Not Found	Not Found
27	MSMEG_6053	A0R538	A0R538_MYCS2	Cob(II)yrinic acid a,c-diamide reductase Mycobacterium smegmatis (strain ATCC 700084 / mc(2)155)	2	24	Not Found	Not Found	Not Found
28	MSMEG_6385	A0R610	A0R610_MYCS2	Putative oxidoreductase in MprA 5'region Mycobacterium smegmatis (strain ATCC 700084 / mc(2)155)	2	27	Found	Found	Found
29	MSMEG_6595	A0R6L9	A0R6L9_MYCS2	Glutamine ABC transporter, glutamine-binding periplasmic protein Mycobacterium smegmatis (strain ATCC 700084 / mc(2)155)	1	33	Found	Not Found	Not Found
1	RVBD_1694	I6YB99	I6YB99_MYCTU	Hemolysin TlyA family protein Mycobacterium tuberculosis H37Rv	16	28
				Total 10 proteins identified which are not identified in all three studies.
