# Supplementary material for: Mycobacterial tlyA gene product is localized to the cell-wall without signal sequence
Source: Front Cell Infect Microbiol. 2015 Aug 21;5:60. doi: 10.3389/fcimb.2015.00060 (PMC4543871; doi:10.3389/fcimb.2015.00060)
Supplement: Supplementary file 4 [file Table4.XLS]

## Sheet: Sheet1
Supplementary Table 4: Total list of proteins confirmed for expression in M. smegmatis mc2 155
Protein profile of Membrane Fraction obtained at 100,000 x g of M. smegmatis mc2 155 expressing Mtb TlyA				No Peptides	M.wt of Protein
MSMEG_0529	A0QPV2	A0QPV2_MYCS2	REVERSED Probable serine/threonine-protein kinase PknK Mycobacterium smegmatis (strain ATCC 700084 / mc(2)155)	2	125
MSMEG_2223	A0QUI7	A0QUI7_MYCS2	Enoyl-CoA hydratase/isomerase family protein Mycobacterium smegmatis (strain ATCC 700084 / mc(2)155)	1	32
MSMEG_2262	A0QUM6|	A0QUM6_MYCS2	Hydrogenase-2, small subunit Mycobacterium smegmatis (strain ATCC 700084 / mc(2)155)	1	35
MSMEG_3180	A0QX57	A0QX57_MYCS2	REVERSED Regulatory protein, MerR Mycobacterium smegmatis (strain ATCC 700084 / mc(2)155)	1	13
MSMEG_3611	A0QYC6	A0QYC6_MYCS2	Probable phosphoketolase Mycobacterium smegmatis (strain ATCC 700084 / mc(2)155)	1	87
MSMEG_3677	A0QYJ2	A0QYJ2_MYCS2	Serine/threonine protein kinase Mycobacterium smegmatis (strain ATCC 700084 / mc(2)155)	3	51
MSMEG_3840	A0QYZ3	A0QYZ3_MYCS2	REVERSED LysR-family protein transcriptional regulator Mycobacterium smegmatis (strain ATCC 700084 / mc(2)155	1	31
MSMEG_4528	A0R0W2	A0R0W2_MYCS2	Phosphoadenosine phosphosulfate reductase Mycobacterium smegmatis (strain ATCC 700084 / mc(2)155)	1	25
MSMEG_4826	A0R1P4	A0R1P4_MYCS2	REVERSED Acyl-CoA dehydrogenase fadE1 Mycobacterium smegmatis (strain ATCC 700084 / mc(2)155)	2	48
MSMEG_6053	A0R538	A0R538_MYCS2	Cob(II)yrinic acid a,c-diamide reductase Mycobacterium smegmatis (strain ATCC 700084 / mc(2)155)	2	24
Number of protens observed by LC/MS-MS of M.smegmatis mc2 155 strain in the MW range ~ 21-41 KD
MSMEG_0970	A0QR34	A0QR34_MYCS2	Phosphoglycerate mutase Mycobacterium smegmatis (strain ATCC 700084 / mc(2)155)	3	22
MSMEG_1271	A0QRX3	A0QRX3_MYCS2	REVERSED Uncharacterized protein Mycobacterium smegmatis (strain ATCC 700084 / mc(2)155)	1	13
MSMEG_2231	A0QUJ5	A0QUJ5_MYCS2	AMP-binding enzyme Mycobacterium smegmatis (strain ATCC 700084 / mc(2)155	2	58
MSMEG_2262	A0QUM6	A0QUM6_MYCS2	Hydrogenase-2, small subunit Mycobacterium smegmatis (strain ATCC 700084 / mc(2)155)	2	35
MSMEG_2399	A0QV01	UNG_MYCS2	Uracil-DNA glycosylase Mycobacterium smegmatis (strain ATCC 700084 / mc(2)155)	1	24
MSMEG_2450	A0QV52	A0QV52_MYCS2	Adenosylmethionine--8-amino-7-oxononanoate transaminase Mycobacterium smegmatis (strain ATCC 700084 / mc(2)155)	4	49
MSMEG_3414	A0QXT0	A0QXT0_MYCS2	REVERSED Uncharacterized protein Mycobacterium smegmatis (strain ATCC 700084 / mc(2)155)	2	37
MSMEG_3954	A0QZA5	A0QZA5_MYCS2	REVERSED Trehalose 6-phosphate phosphorylase Mycobacterium smegmatis (strain ATCC 700084 / mc(2)155	1	101
MSMEG_4340	A0R0C7	A0R0C7_MYCS2	REVERSED NAD/mycothiol-dependent formaldehyde dehydrogenase Mycobacterium smegmatis (strain ATCC 700084 / mc(2)155)	2	38
MSMEG_4439	A0R0M6	A0R0M6_MYCS2	REVERSED Acetyltransferase Mycobacterium smegmatis (strain ATCC 700084 / mc(2)155)	1	22
MSMEG_4912	A0R1X9	A0R1X9_MYCS2	Putative ATP-dependent DNA helicase Mycobacterium smegmatis (strain ATCC 700084 / mc(2)155)	1	72
MSMEG_5100	A0R2G2	A0R2G2_MYCS2	Pyruvate ferredoxin/flavodoxin oxidoreductase Mycobacterium smegmatis (strain ATCC 700084 / mc(2)155)	2	125
MSMEG_5124	A0R2I2	A0R2I2_MYCS2	REVERSED 2,4-dienoyl-coA reductase Mycobacterium smegmatis (strain ATCC 700084 / mc(2)155)	4	72
MSMEG_6242	A0R5M3	A0R5M3_MYCS2	Alcohol dehydrogenase, iron-containing Mycobacterium smegmatis (strain ATCC 700084 / mc(2)155)	4	46
MSMEG_6487	A0R6B2	A0R6B2_MYCS2	REVERSED 2-hydroxy-3-carboxy-6-oxo-7-methylocta-2, 4-dienoate decarboxylase Mycobacterium smegmatis	1	37
MSMEG_6742	A0R712	A0R712_MYCS2	Uncharacterized protein Mycobacterium smegmatis (strain ATCC 700084 / mc(2)155)	1	20
Expression profile of MW range 20-50 KD whole cell lysate of M.smegmatis mc2 155 expressing the Mtb TlyA
MSMEG_0090	A0QNL8	A0QNL8_MYCS2	Membrane protein-like protein Mycobacterium smegmatis (strain ATCC 700084 / mc(2)155)	2	75
MSMEG_0682	A0QQA2	A0QQA2_MYCS2	Uncharacterized protein Mycobacterium smegmatis (strain ATCC 700084 / mc(2)155)	1	27
MSMEG_1255	A0QRV8	A0QRV8_MYCS2	ATP-dependent DNA helicase, UvrD/REP family Mycobacterium smegmatis (strain ATCC 700084 / mc(2)155)	1	80
MSMEG_1569	A0QSR1	A0QSR1_MYCS2	Uncharacterized protein Mycobacterium smegmatis (strain ATCC 700084 / mc(2)155)	1	7
MSMEG_1604	A0QSU5	A0QSU5_MYCS2	FAD dependent oxidoreductase [Mycobacterium smegmatis str. MC2 155]	1	62
MSMEG_2990	A0QWM0	A0QWM0_MYCS2	Fe-S protein, radical SAM family protein Mycobacterium smegmatis (strain ATCC 700084 / mc(2)155)	1	38
MSMEG_3213	A0QX89	A0QX89_MYCS2	Uncharacterized protein Mycobacterium smegmatis (strain ATCC 700084 / mc(2)155)	1	60
MSMEG_3677	A0QYJ2	A0QYJ2_MYCS2	pknF: Serine/threonine protein kinase Mycobacterium smegmatis (strain ATCC 700084 / mc(2)155)	2	51
MSMEG_4095	A0QZN9	A0QZN9_MYCS2	REVERSED Putative monooxygenase Mycobacterium smegmatis (strain ATCC 700084 / mc(2)155)	2	31
MSMEG_4528	A0R0W2	A0R0W2_MYCS2	Phosphoadenosine phosphosulfate reductase Mycobacterium smegmatis (strain ATCC 700084 / mc(2)155)	1	25
MSMEG_4761	A0R1I0	A0R1I0_MYCS2	REVERSED ABC transporter ATP-binding protein Mycobacterium smegmatis (strain ATCC 700084 / mc(2)155)	1	38
MSMEG_4988	A0R251	A0R251_MYCS2	Integral membrane protein Mycobacterium smegmatis (strain ATCC 700084 / mc(2)155)	1	64
MSMEG_5549	A0R3P8	A0R3P8_MYCS2	Uncharacterized protein Mycobacterium smegmatis (strain ATCC 700084 / mc(2)155)	1	46
MSMEG_6187	A0R5G9	A0R5G9_MYCS2	DNA-(Apurinic or apyrimidinic site) lyase / endonuclease III Mycobacterium smegmatis (strain ATCC 700084 / mc(2)155)	1	28
MSMEG_6270	A0R5Q1	A0R5Q1_MYCS2	Uncharacterized protein Mycobacterium smegmatis (strain ATCC 700084 / mc(2)155)	1	5
MSMEG_6297	A0R5S7	A0R5S7_MYCS2	Aldehyde Dehydrogenase Mycobacterium smegmatis (strain ATCC 700084 / mc(2)155)	1	54
MSMEG_6312	A0R5U2	A0R5U2_MYCS2	REVERSED Cytochrome P450 Mycobacterium smegmatis (strain ATCC 700084 / mc(2)155)	1	44
